# Supplementary material for: Isolation and Characterization of Chi-like Salmonella Bacteriophages Infecting Two Salmonella enterica Serovars, Typhimurium and Enteritidis
Source: Pathogens. 2022 Dec 6;11(12):1480. doi: 10.3390/pathogens11121480 (PMC9783114; doi:10.3390/pathogens11121480)
Supplement: Supplementary file 1 [file pathogens-11-01480-s001.zip]

Archive with 1 entries (1 files):
- pathogens-2048133-supplementary.pdf
